# Supplementary material for: Neutrophil extracellular traps-associated modification patterns depict the tumor microenvironment, precision immunotherapy, and prognosis of clear cell renal cell carcinoma
Source: Front Oncol. 2022 Dec 22;12:1094248. doi: 10.3389/fonc.2022.1094248 (PMC9813599; doi:10.3389/fonc.2022.1094248)
Supplement: Supplementary Table 1 — The differential expression results of NET-related genes in TCGA-KIRC dataset. [file Table_1.csv]

	logFC	AveExpr	t	P.Value	adj.P.Val	B	change	sign
MTOR	-1.29845216237655	14.215509243954	-24.4378355837724	1.87770270967665e-92	1.29561486967689e-90	200.054507471884	DOWN	MTOR
DNASE1	-3.06360889532271	11.9945860630059	-23.313053243101	2.03670242423899e-86	7.02662336362452e-85	186.234264531887	DOWN	DNASE1
ITGB2	2.16490218246576	15.2824200011404	16.5105495310099	6.92355566678172e-51	1.5924178033598e-49	104.642045744044	UP	ITGB2
LILRB2	1.65408953097289	11.9459752918154	16.3757290879191	3.23304302317837e-50	5.57699921498269e-49	103.369340560787	UP	LILRB2
F3	-2.40313660381783	10.879681320146	-15.5140762390014	5.43770533288543e-46	7.50403335938189e-45	93.5131022054597	DOWN	F3
SELP	-1.83388926541279	11.6205340698289	-14.6225918590327	1.00774061665484e-41	1.15890170915306e-40	83.6904818621189	DOWN	SELP
CSF3R	2.09988223085927	12.2023081261935	14.5259354480492	2.87801432290797e-41	2.83689983258072e-40	82.8861415593296	UP	CSF3R
SELPLG	1.71813082761356	13.126886902781	14.4104429017665	1.00405743089504e-40	8.65999534146975e-40	81.5671506820614	UP	SELPLG
ITGAM	1.43585759044085	12.7439253189299	12.5183707917395	3.70061253009701e-32	2.83713627307437e-31	61.9800355247489	UP	ITGAM
CYP4F3	-3.00058847872696	9.4424104446677	-11.8581871956363	2.48944852473862e-29	1.71771948206965e-28	55.4783398794488	DOWN	CYP4F3
DYSF	1.1381872094694	15.3901326815865	10.8287000941909	4.11380087388654e-25	2.58047509361974e-24	45.5208077814904	UP	DYSF
TLR8	1.52173713421642	10.4656821019923	10.4178936295894	1.68718871768419e-23	9.70133512668412e-23	42.3270149660613	UP	TLR8
TECPR2	-0.720443012425143	13.2154094748477	-10.1798630981006	1.38772994263357e-22	7.36564354167049e-22	39.7983905765965	DOWN	TECPR2
ENTPD4	-0.682544161015031	13.4066182639414	-9.84266287792487	2.59139413132149e-21	1.27718710757988e-20	36.8859728751949	DOWN	ENTPD4
HPSE	-0.87216050471519	11.2847661228901	-9.63444946483168	1.52537064965038e-20	7.01670498839176e-20	35.4120375958883	DOWN	HPSE
CYBB	1.40158948835066	14.3437281974585	9.35919465905067	1.52382400315661e-19	6.57149101361289e-19	32.9299818134504	UP	CYBB
TLR7	1.48063391873185	11.5559102862436	9.06328249408215	1.7135890953055e-18	6.95515573976938e-18	30.909725005889	UP	TLR7
CPPED1	-0.55048420607984	14.3179159524571	-8.90356082917394	6.1773256773363e-18	2.36797484297892e-17	29.1392129529098	DOWN	CPPED1
VNN3	1.51446660990841	5.84211123171806	8.79958490518145	1.41044425846131e-17	5.12213967546476e-17	28.838397922768	UP	VNN3
G0S2	-1.54863118729671	12.4294691441108	-8.66689993706965	4.00233575647509e-17	1.38080583598391e-16	27.3818761783304	DOWN	G0S2
TLR2	0.976281218275457	13.05254423521	8.43949215808347	2.32534981150666e-16	7.64043509495045e-16	25.8449839817296	UP	TLR2
MMP9	2.29916716699951	11.3405045335762	7.81776037175285	2.37352964161084e-14	7.12058892483253e-14	21.5263769803571	UP	MMP9
AKT2	-0.50674457337462	15.1361412247351	-7.87257618360543	1.59625339251942e-14	5.00643109471999e-14	21.329478156839	DOWN	AKT2
CEACAM3	1.01270313442796	5.8257040201389	7.75515812898327	3.72392257636943e-14	1.07062774070621e-13	21.0876096734975	UP	CEACAM3
PIK3CA	-0.540920143863783	13.4405416947417	-7.56040400064399	1.48441069177237e-13	4.01987334375103e-13	19.2433407973993	DOWN	PIK3CA
RIPK3	-0.734925893082693	10.2705607575979	-7.47097997099788	2.77479843274503e-13	7.0911515503484e-13	19.0852104416381	DOWN	RIPK3
KCNJ15	-1.47021548971017	15.0366343688562	-7.55752638245905	1.51473488315256e-13	4.01987334375103e-13	19.0692335097748	DOWN	KCNJ15
PTAFR	0.862666636826736	12.6673711518125	6.79803811473763	2.53293796520681e-11	6.02664550342309e-11	14.4847465690474	UP	PTAFR
CREB5	0.942527317254527	13.5191226689782	6.80110475766715	2.48332208087948e-11	6.02664550342309e-11	14.3722525402218	UP	CREB5
CD93	0.703062182233111	16.223511554157	6.40734057748356	2.96493424871804e-10	6.81934877205149e-10	11.6638114106007	UP	CD93
FPR1	0.904518421879757	11.6033972999634	5.93862006701964	4.83122686438076e-09	1.07533759239443e-08	9.51861497686458	UP	FPR1
CLEC6A	-0.956109944747822	4.75623434245848	-5.2029106695955	2.68427940784542e-07	5.78797747316669e-07	5.68268679705961	DOWN	CLEC6A
ATG7	-0.293522464202132	12.9806605588863	-5.17396726168259	3.11496783879559e-07	6.51311457202713e-07	5.09261445936015	STABLE	NA
SLC25A37	0.602105022408891	13.9404373246054	4.96239927705559	9.04672389382917e-07	1.83595279021827e-06	4.02695129914749	UP	SLC25A37
CXCL8	-1.02249066633311	10.5410448451374	-4.83525901673661	1.6857494119721e-06	3.32333455503071e-06	3.80824811568556	DOWN	CXCL8
MPO	-0.832572130524797	5.89601034068354	-4.60222668871254	5.0886869728204e-06	9.75331669790576e-06	2.87454140292447	DOWN	MPO
BST1	-0.479528618662105	11.5080528331906	-4.48674051565543	8.64694204900424e-06	1.61253784157106e-05	2.14399401076395	STABLE	NA
TNFRSF10C	-0.609951792014858	10.6877639959951	-4.33489392754477	1.70601314242818e-05	3.097760705988e-05	1.61847228474565	DOWN	TNFRSF10C
PADI4	0.578727848717581	6.19635447904402	3.95300740387597	8.62271163776596e-05	0.000152555667437398	0.166939079296463	UP	PADI4
CXCR2	0.492314592721301	8.41736973786187	3.92628965476085	9.61168955701133e-05	0.000165801644858445	0.0726977833071603	STABLE	NA
CSF3	-0.842343559429947	4.04298647856006	-3.74068931328976	0.000200844813578201	0.000338007125290142	-0.655518689737408	DOWN	CSF3
SIGLEC14	0.677308040763242	9.86519262351787	3.69522479115435	0.000239472451320423	0.000393419027169266	-0.796167129618858	UP	SIGLEC14
IL6	-0.995137623132006	9.25676053633435	-3.54952079986254	0.000415674622579663	0.000667012766465041	-1.31950978142481	DOWN	IL6
FPR2	0.46540768339529	8.20374023945715	3.50146359614455	0.000496549413878554	0.000778679762673186	-1.46646112778682	STABLE	NA
TNF	-0.570513935905606	7.74728534651908	-3.28922635152193	0.00106253921570956	0.00162922679742132	-2.17570894574233	DOWN	TNF
MME	-0.63583488525413	14.8460715829689	-3.03957914490106	0.00247068501555975	0.00370602752333962	-3.60844635879644	DOWN	MME
MGAM	-0.756674637536486	13.4080143320373	-2.86164386015851	0.00435917427552129	0.00639963883002062	-4.03405648243268	DOWN	MGAM
CXCR1	0.388422529067221	7.72166970130674	2.63918779957348	0.00852311658800042	0.0122519800952506	-4.06495733224216	STABLE	NA
S100A12	0.401240250666587	7.31196762076565	2.43119806123132	0.0153363197877686	0.0211641213071206	-4.58351958203982	STABLE	NA
SLC22A4	0.428441851103988	11.8130414906037	2.48214324665514	0.0133278172454995	0.0187677426518258	-4.61796611511967	STABLE	NA
FCAR	0.334363064919142	6.34612749870484	2.29085610186824	0.0223123219184045	0.0301872590660767	-4.92063085263208	STABLE	NA
FCGR3B	0.396664370109358	8.88738306597883	2.15215789693339	0.0317770747579614	0.0413701539301762	-5.22946673729397	STABLE	NA
IL1B	-0.289774565326226	10.5841258172823	-1.93609209961041	0.0533186164347828	0.0681293432222225	-5.71933513272285	STABLE	NA
MAPK3	0.136952269834291	14.8221604228416	2.15395524413777	0.0316351888947993	0.0413701539301762	-5.8378870678453	STABLE	NA
CTSG	-0.427880996765576	7.30138305638549	-1.7690704098314	0.0773823654422669	0.0953461288485075	-5.96743524436059	STABLE	NA
PDE4B	0.168281139272016	12.9268165100183	1.72186995114551	0.0856006394987659	0.103621826761664	-6.46775741967715	STABLE	NA
CRISPLD2	-0.254760637473103	14.1311918192118	-1.77866561809259	0.0757931512903087	0.0950859534369327	-6.54653279047271	STABLE	NA
ELANE	-0.286185089695044	4.61745222688162	-1.38101515841105	0.167780627491364	0.196218021981425	-6.61088544302207	STABLE	NA
IRAK4	-0.108231168049716	13.0398172298557	-1.66377746124067	0.0966711304546031	0.115005310368407	-6.61627794121464	STABLE	NA
TLR4	0.120687175086742	13.5985911187678	1.3596112057332	0.174455945379267	0.200624337186157	-7.13773839167845	STABLE	NA
HIST1H2BC	-0.159224932659713	9.93499686907458	-0.902375680102616	0.367213938700931	0.408673576941359	-7.14244588913712	STABLE	NA
IL17A	0.0644072853086719	2.32629961939426	0.746374932356467	0.455728853068761	0.4837737055653	-7.33459313198158	STABLE	NA
SIGLEC5	-0.0390111805582469	6.92516789022555	-0.26322071565067	0.792469457027355	0.804123419630699	-7.48597565069724	STABLE	NA
HMGB1	-0.0559631460882173	16.0004066497579	-1.08106912708805	0.280094089208428	0.316827740252157	-7.66204445723495	STABLE	NA
ALPL	-0.185945977036928	14.1024535862533	-0.818777885085153	0.41323328720433	0.445517137767168	-7.78551057575026	STABLE	NA
MAPK1	-0.0492050871759595	16.3123726318367	-0.82354687463745	0.410519318609135	0.445517137767168	-7.92706082123765	STABLE	NA
KCNN3	0.0527241795882798	13.0768248145911	0.313851557403919	0.753741212008851	0.776240949680757	-7.94540978599084	STABLE	NA
RIPK1	0.026003055390877	14.1756643695558	0.569278190446165	0.569377174433225	0.595257955089281	-7.95303821056392	STABLE	NA
AKT1	-0.00746115702659012	15.1422257172447	-0.131202922010116	0.895658096177648	0.895658096177648	-8.17186352840559	STABLE	NA
