# Supplementary material for: Neutrophil extracellular traps-associated modification patterns depict the tumor microenvironment, precision immunotherapy, and prognosis of clear cell renal cell carcinoma
Source: Front Oncol. 2022 Dec 22;12:1094248. doi: 10.3389/fonc.2022.1094248 (PMC9813599; doi:10.3389/fonc.2022.1094248)
Supplement: Supplementary Table 2 — The results of univariate Cox regression for 94 DEGs in ccRCC cohort. [file Table_2.csv]

id	HR	HR.95L	HR.95H	pvalue
SLC16A12	0.699542187	0.644215649	0.75962028	1.89E-17
SLC3A1	0.738037318	0.680345759	0.800620972	2.58E-13
TMEM27	0.782526724	0.732716928	0.83572257	2.71E-13
GFPT2	1.521904554	1.359084859	1.704230208	3.48E-13
NPR3	0.728683363	0.669110314	0.793560394	3.50E-13
MAP7	0.626998256	0.551512942	0.71281521	9.86E-13
BBOX1	0.790621557	0.74010193	0.844589673	3.09E-12
PDK4	0.741127721	0.680487976	0.807171203	6.05E-12
SLC27A2	0.730755788	0.667121973	0.80045935	1.50E-11
CUBN	0.775683194	0.719764212	0.835946562	2.85E-11
SLC10A2	0.682177528	0.60786809	0.765570997	8.05E-11
STEAP3	1.374304464	1.247785858	1.513651358	1.10E-10
MGAM	0.691111151	0.617677755	0.773274768	1.15E-10
SAA1	1.156492424	1.106441749	1.208807176	1.19E-10
ACE2	0.78544917	0.72846779	0.846887681	3.28E-10
PLTP	1.341774449	1.223871701	1.471035461	3.73E-10
SLC22A2	0.800188384	0.746075658	0.858225897	4.39E-10
MDK	1.369098848	1.240035042	1.511595716	5.01E-10
C1R	1.399982847	1.25625809	1.560150725	1.14E-09
SERPINF1	1.380997718	1.244612657	1.532327899	1.17E-09
LRP2	0.797086124	0.740229151	0.85831028	1.89E-09
DDC	0.786947348	0.726239614	0.852729755	4.93E-09
HAO2	0.769369111	0.703983563	0.840827628	7.22E-09
ALDH1L1	0.713926677	0.636028544	0.801365451	1.09E-08
C1S	1.34194523	1.209574224	1.488802394	2.84E-08
SLC22A11	0.785443324	0.720262918	0.85652225	4.66E-08
GLYATL1	0.760696102	0.689298239	0.839489393	5.35E-08
SLC6A19	0.776001615	0.708161204	0.850341	5.53E-08
NAT8	0.870353801	0.827446139	0.915486463	7.32E-08
SLC6A13	0.817883238	0.760032822	0.880136978	7.82E-08
PCK1	0.80376389	0.741941769	0.870737324	8.82E-08
GATM	0.780906274	0.712614314	0.855742857	1.18E-07
PPP1R1A	1.21468924	1.130030927	1.305689884	1.32E-07
MAPT	0.715034604	0.630870808	0.8104266	1.52E-07
SLC5A12	0.804791822	0.741629844	0.873333082	1.91E-07
SLPI	1.148447941	1.089812429	1.210238237	2.26E-07
SLC5A10	0.760383318	0.685367574	0.843609783	2.35E-07
AGXT2	0.790053201	0.722453056	0.86397871	2.42E-07
UGT2A3	0.832616639	0.776342067	0.892970376	2.89E-07
SAA2	1.201030084	1.119470254	1.288532017	3.30E-07
SLC16A9	0.797906059	0.731129063	0.870782071	4.13E-07
AGTR1	0.711412417	0.622422104	0.813126051	5.91E-07
CA4	0.705318157	0.614652376	0.809357814	6.59E-07
SLC22A6	0.811351345	0.746997491	0.881249285	7.12E-07
UCHL1	1.229871783	1.132563598	1.335540544	8.65E-07
BHMT	0.839575367	0.782907676	0.900344727	9.38E-07
LBP	1.140208227	1.081571524	1.202023882	1.11E-06
SLC5A8	0.815444853	0.749989135	0.886613256	1.76E-06
HMGCS2	0.819899769	0.755346382	0.889970016	2.08E-06
MMP9	1.215649166	1.121115686	1.318153793	2.27E-06
IGFBP1	1.139037432	1.078494669	1.202978846	2.99E-06
SLC5A1	0.817399434	0.749894178	0.890981493	4.55E-06
FMO1	0.80854176	0.738214824	0.885568479	4.71E-06
RARRES1	1.247192759	1.134305543	1.371314624	5.03E-06
CYP4A11	0.846559951	0.787984245	0.909489948	5.28E-06
ALDOB	0.855665502	0.799929106	0.915285425	5.74E-06
MIOX	0.85411133	0.79759823	0.914628614	6.33E-06
SLC13A1	0.80515547	0.732637243	0.88485173	6.78E-06
SLC22A12	0.830206121	0.764919643	0.90106485	8.47E-06
SLC17A3	0.870971005	0.818959271	0.92628598	1.10E-05
AGMAT	0.795645214	0.718297875	0.881321424	1.18E-05
COL1A1	1.218865446	1.115085218	1.332304429	1.31E-05
SCGN	0.854407002	0.795646407	0.917507223	1.50E-05
APOM	0.804086269	0.722046088	0.895448004	7.15E-05
BTNL9	0.797985814	0.710251754	0.896557249	0.000146191
SLC6A3	0.883699922	0.828915999	0.942104571	0.000152839
SLC6A18	0.810380874	0.724914917	0.905923089	0.000217751
TGFBI	1.13094973	1.059268891	1.20748122	0.000230087
VSIG4	1.271861284	1.116546281	1.44878108	0.000295813
SLC17A4	0.850669906	0.777748243	0.930428702	0.000404757
FMOD	1.202682844	1.085609679	1.332381289	0.000412461
KRT19	1.110024338	1.047093851	1.176736957	0.000455984
SLC17A1	0.853238719	0.780372642	0.932908553	0.000492567
C2	1.208978916	1.084113811	1.348225624	0.000644855
CDCP1	1.220739298	1.088171414	1.369457436	0.000672343
LUM	1.130184303	1.051213062	1.215088173	0.00092842
MMP7	1.112699143	1.041931012	1.188273857	0.00144707
CLDN2	0.892446889	0.832078791	0.95719475	0.001451549
REN	0.912401444	0.859421082	0.968647864	0.002667834
THBS2	1.149986457	1.048897339	1.260818197	0.002911932
GSTA1	0.917203056	0.864529588	0.973085778	0.004181927
FCGR3A	1.191176665	1.043992411	1.359111266	0.009329209
LAMB3	1.135067079	1.030762422	1.249926506	0.0099942
TNFAIP6	0.896806843	0.824865197	0.975022969	0.010685145
SLC34A2	1.091045583	1.018632085	1.168606881	0.012889117
ALPL	0.893561321	0.817328727	0.976904161	0.013377962
C1QB	1.163099416	1.024480362	1.320474556	0.01962193
LYZ	0.902300797	0.821649076	0.990869158	0.031399779
CCL21	1.08022941	1.003507371	1.162817146	0.040061881
IGJ	1.071763476	0.996874681	1.152278184	0.06075605
NEFL	1.0672939	0.985513672	1.155860441	0.109333068
CD163	1.04128991	0.92532704	1.171785359	0.501806261
CYBB	0.969757497	0.857082153	1.09724558	0.626037249
CCL18	1.001966677	0.925698286	1.084518831	0.961206985
